# Supplementary material for: Selective Internal Radiotherapy (SIRT) and Chemosaturation Percutaneous Hepatic Perfusion (CS-PHP) for Metastasized Uveal Melanoma: A Retrospective Comparative Study
Source: Cancers (Basel). 2023 Oct 11;15(20):4942. doi: 10.3390/cancers15204942 (PMC10605323; doi:10.3390/cancers15204942)
Supplement: Supplementary file 1 [file cancers-15-04942-s001.zip]

Archive with 1 entries (1 files):
- cancers-2541924-supplementary.pdf
